# Supplementary material for: Morphological and Proteomic Responses of Eruca sativa Exposed to Silver Nanoparticles or Silver Nitrate
Source: PLoS One. 2013 Jul 18;8(7):e68752. doi: 10.1371/journal.pone.0068752 (PMC3715538; doi:10.1371/journal.pone.0068752)
Supplement: Table S4 — Statistical data about protein identification by nanoLC-nESI-MS/MS analysis. Statistical data about protein identification by CHIP-q-TOF analysis coupled with spectra interpretation by “Spectrum Mill MS Proteomics Workbench Rev A.03.03.084 SR4” (Agilent technologies). (XLS) [file pone.0068752.s007.xls]

## Sheet: Foglio1
Statistical data about protein identification by CHIP-q-TOF analysis coupled with spectra interpretation by "Spectrum Mill MS Proteomics Workbench Rev A.03.03.084 SR4" (Agilent technologies)
a) values reffered to the mature form of the protein.
b) partial sequence.
Spot ID	Protein Accession Number	Species	z	Score	Database Fwd-Rev Score	Score Peak Intensity (%)	Spectrum Intensity	Sequence map (forward-slashes for locations of y-ions; backslashes for locations of b-ions; vertical lines for locations of both b- and y-ions)	precursor m/z measured (Da)	precursor MH+ matched (Da)	MH+ mass shift (Da)	MH+ error (ppm)	Homologous Protein GIs
646	BAJ33766.1	Thellungiella halophila	2	25.24	25.24	96.9	819000	(K)S T L T D S L/V|A|A|A|G/I/I/A/Q/E/V/A/G D/V/R(M)	1129.11	2257.2	0.0053	2.4	312281801
			2	21.7	15.48	92.2	377000	(K)A Y|L|P V|V/E/S/F/G/F/S S Q L/R(A)	900.471	1799.93	0.0027	1.5	312281801
			2	19.52	19.52	88.9	166000	(R)V E|N\L|Y|E|G/P L/D/D Q Y A T/A I/R(N)	1034.01	2067	0.007	3.4	312281801
			2	19.04	19.04	78.3	160000	(R)N C|D|P|N/G/P L m/L/Y/V/S K(M)	812.381	1607.76	16.0001	3.2	312281801
			2	18.88	18.88	83.1	189000	(R)G F|V|Q/F/C/Y/E|P I/K(I)	694.343	1387.67	0.0074	5.4	312281801
			2	16.04	7.36	87.8	1450000	(K)F/G|V|D|E/T/K(M)	398.198	795.388	0.001	1.3	297853346
			2	15.24	3.07	78.1	423000	(R)I/M|G/P N F/V|P G E/K(K)	594.81	1188.61	0.0046	3.8	312281801
			2	14.74	14.74	81.5	259000	(K)Q I|I|A/T/C m N D/Q/K(D)	669.312	1321.62	15.9932	-1.3	312281801
			3	14.74	14.74	62.2	149000	(R)I T D G A\L V\V\V D C I E/G V/C V/Q/T E/T/V/L/R(Q)	882.792	2646.35	0.0125	4.7	312281801
			2	13.68	8.14	91.9	1800000	(R)G G\G|Q|V|I|P T A/R(R)	478.27	955.532	0.001	1	312281801
			2	13.55	13.55	72.6	187000	(K)S T G\I|S|L|Y/Y/E m/T/D/A S L K(S)	897.928	1778.85	15.9968	1.1	332641740
			2	13.16	2.86	72.6	349000	(K)L/G|V/Q/m/K(N)	346.194	675.386	15.9953	0.6	312281801
			2	12.21	12.21	66.1	128000	(R)I T D G A L V/V\V\D/C/I/E/G V/C V/Q T E/T V L R(Q)	1323.68	2646.35	0.0054	2	312281801
			2	12.09	3.15	81.1	1610000	(R)E T|V/L/E/R(S)	373.706	746.404	0.0008	1.1	312281801
			2	11.98	6.76	68.9	124000	(K)N/A|T|L/T/N E/K(E)	445.733	890.458	0.0005	0.6	312281801
			2	11.85	11.85	87.7	815000	(K)E V|D/A/H|P I R(A)	468.748	936.49	0	0	312281801
			2	11.62	6.42	95.9	777000	(K)S D|P|V|V|S F R(E)	453.739	906.468	0.003	3.3	312281801
			2	11.35	3.21	92.3	1750000	(K)V/A|S/D\L/P/K(L)	365.211	729.414	0.0008	1.1	312281801
			2	11.15	11.15	79.9	1020000	(K)F/S|V|S|P V V R(V)	445.759	890.509	0.0019	2.1	312281801
			2	9.99	5.51	66.3	162000	(K)I/L|A/E|E/F/G W D K(D)	604.306	1207.6	0.0058	4.8	312281801
			2	9.09	4.38	79.6	301000	(K)L/G|V/Q/M K(N)	338.197	675.386	0.0013	1.9	312281801
898	O50008.1	Arabidopsis thaliana	2	11.8	11.8	86.7	607000	(K)A L G\V\D\T\V|P V/L|V/G/P V S Y L L L S K(A)	1070.64	2140.26	0.006	2.8	8134566
			2	11.11	11.11	61.6	71600	(K)G m L/T/G|P V|T I/L/N/W/S F/V R(N)	903.985	1790.96	15.9999	2.8	8134566
			2	10.91	10.91	57.6	71600	(K)G m L|T|G/P\V|T/I/L/N W S F/V R(N)	903.985	1790.96	15.9999	2.8	8134566
			2	10.56	10.56	63.1	468000	(K)Y L|F|A|G V/V D/G R(N)	548.794	1096.58	0.003	2.7	8134566
			2	10.48	10.48	55.2	468000	(K)F/A/L|E|S/F/W/D G K(S)	600.292	1199.57	0.003	2.5	8134566
1160	NP_196728.1	Arabidopsis thaliana	3	20.94	20.94	86.7	199000	(K)T Y\L\P G Q A N N C Y I|F|P G L/G L/G/L/I/M/S/G A I R(V)	966.166	2896.49	-0.0008	-0.3	15239146
			2	19.23	19.23	93.2	1470000	(K)L L I D N V\E E|L|L|P V V/Y/T/P T/V/G E/A/C Q K(Y)	1350.71	2700.42	0.0031	1.1	15239146
			2	18.77	18.77	96.6	5120000	(R)G I|Q|V|I|V|V|T|D/G E R(I)	643.36	1285.71	0.0007	0.5	15239146
			2	17.71	17.71	83.9	1200000	(R)Y/M|A|L|M|D/L/Q/E R(N)	635.313	1269.6	0.0213	16.8	15239146
			2	17.47	5.4	100	826000	(K)E/S/I/Q/H/F/K(K)	444.733	888.457	0.0017	1.9	15239146
			2	17.05	8.51	96	2650000	(K)G/L|A|F/T/D/K(E)	376.204	751.399	0.0014	1.9	15239146
			2	15.58	6.54	84.5	3610000	(K)I/W|L/V/D|S/K(G)	430.749	860.488	0.0027	3.1	15239146
			2	15.3	4.45	74.6	1520000	(K)E/S/I/Q/H/F|K(K)	444.733	888.457	0.0013	1.5	15239146
			2	14.66	5.8	86.8	1180000	(K)G L|A|F/T/D/K E/R(D)	518.775	1036.54	0.0013	1.3	15239146
			2	14.64	14.64	78.3	268000	(K)F A|E|S|S m/Y|S/P V/Y R(N)	726.823	1436.65	15.9864	-5.8	15239146
			2	13.51	13.51	63	1410000	(R)Y/m|A|L/m/D L Q/E/R(N)	651.303	1269.6	32.0023	9.6	15239146
			2	11.62	6.32	76.9	6010000	(R)Q Y|T|V/P L Q/R(Y)	502.78	1004.55	0.0008	0.8	15239146
			2	11.44	4.45	83.6	3610000	(K)Y/G|S|I/F/R(K)	371.699	742.388	0.0023	3.1	15239146
			2	11.15	3.1	81.6	1590000	(K)G L|I|V\S/S/R(K)	366.225	731.441	0.0015	2.1	15239146
			2	9.19	5.53	74.7	632000	(R)D A H\Y\L\T|G\L|L|P P V I L S Q D V Q E/R(K)	1182.64	2364.26	0.0095	4	15239146
1199	BAB17227.1	Raphanus sativus	2	24.18	24.18	96.2	535000	(K)D F\I|F/G/V|A|S|S/A/Y/Q/I/E/G G R(G)	908.949	1816.89	0.0051	2.8	11034736
			2	20.03	20.03	95.7	2110000	(R)G Y|A|I|G/T/D/A/P G R(C)	539.271	1077.53	0.0028	2.6	11034736
			2	18.22	18.22	85	276000	(K)N G|D|T|T/C/E/S/Y/T/R(W)	652.264	1303.52	-0.0004	-0.3	11034736
			2	15.41	6.69	74.5	872000	(K)I/G|P/V/m/I T/R(W)	451.761	886.518	15.9974	2.8	11034736
			2	14.31	14.31	67.8	486000	(R)F G|L|S/Y|V|N/W/D D L\D/D/R(N)	857.891	1714.77	0.0042	2.4	11034736
			2	13.89	6.02	89	1160000	(K)I/G|P/V/M I/T R(W)	443.764	886.518	0.0022	2.5	11034736
			2	12.52	2.48	79.5	713000	(R)G E|L|I|G|P L F V E D K(D)	658.855	1316.71	-0.0063	-4.8	11034736
			2	11.76	2.89	67.7	578000	(R)F/S|F/A W/S R(I)	450.723	900.436	0.0033	3.6	11034736
			2	10.88	10.88	62.9	504000	(R)D Y|A|D/L/C/F K(S)	516.231	1031.45	0.0041	3.9	11034736
1323	P56757.1	Arabidopsis thaliana	2	22.7	22.7	97.4	372000	(R)E V/T\I|V|N/T|G/T V/L/Q/V/G D/G I/A/R(I)	971.536	1942.06	0.0049	2.5	6685244
			2	17.61	6.68	96.2	279000	(R)V/G|S|A/A Q/I/K(A)	387.23	773.452	0.0005	0.7	6685244
			2	14.86	9.65	87.9	569000	(K)I A|Q|I|P V S E A Y L/G\R(V)	708.898	1416.79	0.0048	3.4	6685244
			2	13.92	8.12	84.2	339000	(K)T L|T|A/E/A/E S F L/K(E)	605.324	1209.64	0.0044	3.6	6685244
			2	11.55	11.55	60.7	223000	(R)E/Q/H|T/L/I/I/Y D D L S|K(Q)	787.91	1574.81	0.0061	3.8	6685244
1338	P56757.1	Arabidopsis thaliana	2	22.69	22.69	95.5	500000	(R)E V T\I|V|N/T|G/T/V/L/Q/V/G D/G I/A/R(I)	971.535	1942.06	0.0029	1.5	6685244
			2	16.25	10	77.5	278000	(R)E A|Y|P/G D/V/F/Y/L/H S R(L)	777.374	1553.74	0.0022	1.4	6685244
			2	16.04	6.63	93.8	688000	(R)V/G|S|A/A Q/I/K(A)	387.231	773.452	0.0039	5.1	6685244
			2	15.48	9.56	85.1	479000	(K)T L|T|A|E/A/E S/F L/K(E)	605.322	1209.64	0.001	0.8	6685244
			2	15.45	11.24	90.1	700000	(K)I A|Q|I|P V/S E A Y L G R(V)	708.898	1416.79	0.0036	2.5	6685244
			2	15.02	15.02	83.4	352000	(K)A/T|Q/N/Q|L/A/R(G)	451.247	901.485	0.0019	2.1	6685244
			2	14.05	14.05	85.6	1590000	(R)V I|N\A|L|A|N|P I D/G R(G)	626.864	1252.7	0.0207	16.5	6685244
			2	13.95	13.95	60.5	35800	(R)S V/Y E|P L/Q T G L I/A/I/D/S M I/P I/G R(G)	1137.12	2273.22	0.0025	1.1	6685244
			2	13.69	4.22	92.2	326000	(R)I/E|Q|Y/N/R(E)	411.71	822.41	0.0021	2.5	6685244
1403	Q9C5A9.1	Arabidopsis thaliana	2	22.81	22.81	88.4	458000	(R)D A/P A\L|V|D/L|A|T|G Q/E I/L/A/T/G I/K(V)	998.553	1996.1	0.0026	1.3	75333362
			2	19.85	19.85	81.6	675000	(R)F T|Q|A|N|S/E/V/S/A/L/L/G R(I)	746.892	1492.78	0.0009	0.6	75333362
			2	17.2	17.2	89.8	295000	(R)V/C|Q|V|I|G/A I V D/V R(F)	664.871	1328.74	0	0	75333362
			2	17.01	17.01	72.6	1380000	(K)V L|N|T|G/A|P I/T/V|P V G R(A)	697.418	1393.82	0.0133	9.6	75333362
			2	16.84	11.3	87.5	536000	(R)T I|A|M|D|G T/E/G L/V R(G)	631.826	1262.64	0.0042	3.3	75333362
			2	16.16	16.16	80.8	316000	(K)E N|I|N/S/F/Q/G L/L/D/G K(Y)	717.869	1434.72	0.0074	5.2	75333362
			2	14.58	14.58	77.6	890000	(K)I/G|L|F|G G|A G/V/G K(T)	488.287	975.562	0.0037	3.8	75333362
			2	13.91	13.91	80.3	172000	(K)C A\L|V|Y|G Q/M/N/E|P/P G A R(A)	831.891	1662.77	0.0023	1.4	75333362
			2	13.8	6.75	88.3	108000	(K)T/Y|D/Y/G/G/K(G)	402.182	803.357	0.0003	0.4	75333362
			2	12.51	12.51	65.3	314000	(K)T V|L|I|M/E/L/I/N N V/A K(A)	729.426	1457.84	0.0051	3.5	75333362
			2	11.91	11.91	75.2	621000	(K)V V|D|L|L|A|P Y Q R(G)	587.336	1173.66	0.0019	1.6	75333362
			2	10.71	10.71	76.3	567000	(R)E/G/N/D/L/Y/R(E)	433.704	866.4	0.0013	1.4	75333362
			2	9.26	9.26	55.5	314000	(K)T V|L|I|M/E/L/I/N N V A K(A)	729.426	1457.84	0.0051	3.5	75333362
3584	Q9SJ12.1	Arabidopsis thaliana	2	19.05	19.05	83.7	370000	(K)A/D|m|F/S/E/S/Q/R(I)	543.73	1070.46	15.996	1	25089793
			2	18.45	14.89	77.7	659000	(K)A D|M|F|S/E/S/Q/R(I)	535.733	1070.46	0.002	1.9	25089793
			2	13.67	13.67	73.4	316000	(K)G m|D|L|L|V|A E/F E/K(G)	634.316	1251.63	15.996	0.8	25089793
			2	13.59	13.59	56.9	127000	(R)G L T D E|L|G/A/E|A|M/M/F E/A L/E K(V)	977.962	1954.91	0.0037	1.9	25089793
			2	12.12	12.12	72.8	208000	(K)G/D|E|M|L|K(G)	346.67	692.328	0.004	5.7	25089793
			2	11.74	11.74	71.2	332000	(K)Q Y|A/N/V/m/K(T)	435.214	853.424	15.9961	1.3	25089793
			2	11.65	11.65	77.7	377000	(K)G M|D|L|L|V\A/E/F E K(G)	626.319	1251.63	0.0024	1.9	25089793
2642	AAP82017.1	Brassica oleracea	2	15.95	3.18	94	782000	(K)S/P|T/E/G L/K(E)	366.201	731.393	0.0017	2.4	32441888
		var. capitata	2	11.7	3.97	95.2	465000	(K)E L/E/S/L/T/K(S)	410.228	819.446	0.0025	3	32441888
			2	9.13	2.97	87.6	565000	(K)L/L|G D|A/K(S)	308.688	616.366	0.0025	4	32441888
1735	XP_002869935.1	Arabidopsis lyrata	2	24.25	24.25	100	1760000	(K)V/G|E|T|V|D|L|V/G/L/R(E)	579.329	1157.65	-0.0015	-1.3	297804102
		subsp. lyrata	2	21	21	93.8	294000	(K)I Y\E\L|M/D/A|V|D/S/Y|I|P I/P Q/R(Q)	1012.02	2023.02	0.0096	4.8	297804102
			2	20.01	20.01	94.1	115000	(R)Q T\E\L|P F L/L|A/V/E/D V/F/S/I/T G R(G)	1068.08	2135.14	0.0096	4.5	297804102
			2	19.87	19.87	86.5	607000	(R)G I/T\I|N/T|A|T/V/E Y|E/T/E/N R(H)	905.947	1810.88	0.005	2.7	297804102
			2	19.15	19.15	90.4	354000	(K)I Y\E L m/D/A|V|D|S/Y|I|P I|P Q/R(Q)	1020.02	2023.02	16.0144	9.6	297804102
			2	16.02	16.02	71.8	949000	(K)I L D E/A|L|A|G/D N V/G L/L L/R(G)	841.479	1681.95	0.003	1.8	297804102
			2	15.36	15.36	89.8	360000	(K)I V\V E\L|I|V|P V A/C E Q G M R(F)	906.996	1812.97	0.0131	7.2	297804102
			2	15.04	15.04	79.5	61800	(K)E D Q\V/D D A/E|L|L/E/L/V|E/L/E V R(E)	1057.54	2114.05	0.0138	6.5	297804102
			2	14.99	14.99	84.7	111000	(K)Y D|E|I|D/A/A|P/E E R(A)	654.292	1307.58	0.0017	1.3	297804102
			2	14.47	7.26	95.5	434000	(K)T V\G A G V|I Q|S\I|I|E(-)	593.839	1186.67	0.0035	3	297791347
			2	12.71	12.71	78.4	486000	(R)N Y|T|V/T/G V/E/M F Q K(I)	708.847	1416.68	0.0033	2.4	297791347
			2	12.41	6.34	83.3	493000	(K)M/V|M|P/G D/R(V)	403.19	805.37	0.0028	3.5	297804102
			2	12.28	4.85	91.8	1130000	(K)E/H|I|L/L/A/K(Q)	412.257	823.504	0.0025	3	297804102
			2	11.95	11.95	81.4	490000	(K)M/V|m|P G D/R(V)	411.187	805.37	15.9974	3	297804102
			2	9.68	5.21	58.6	128000	(K)Q V|G\V|P D m V V/F L N K(E)	731.395	1445.78	16.0014	4.5	297804102
			2	9.16	9.16	72.6	88600	(K)I V\V E\L|I|V|P V A C E Q G m R(F)	914.987	1812.97	15.9963	0.7	297804102
2846	XP_002880321.1	Arabidopsis lyrata	2	17.93	17.93	77.7	96700	(K)G m\F G m/T/T/D|P A/A/V|Q/E L/E/G K(L)	957.435	1881.87	31.9908	0.5	297824877
		subsp. lyrata	2	17.54	11.16	86	187000	(K)L/L|C|P/G/C/K(K)	424.212	847.417	-0.0001	-0.2	297824877
			2	13.91	5.31	86	205000	(R)V/L|A|A|L/Y E K(D)	453.769	906.529	0.0012	1.4	297824877
			2	11.73	2.14	88.2	528000	(K)V/V|D|L/Q/K(Q)	351.212	701.419	-0.0015	-2.1	257659928
			2	10.78	3.74	80.1	510000	(K)V/L|D|I/Y E/A R(L)	489.768	978.525	0.0027	2.7	297824877
1862	AAP96742.1	Brassica rapa	2	24.25	24.25	100	3920000	(K)L/A|A|T|C/A|T/A/S/E/S R(V)	619.298	1237.58	0.0038	3.1	33149230
		subsp. pekinensis	2	23.19	23.19	96	883000	(K)L/S|D/Q|S/H|V|E|H|R(V)	604.297	1207.58	0.0051	4.2	33149230
			2	23.06	14.66	97.2	7700000	(K)L V|A|D|V|L|L\D/E/V/A/E/K(S)	707.398	1413.78	0.0042	3	33149230
			2	23	16.61	100	4810000	(K)A N\V\V|I|A|A|V|G|N|S L/E/V/V/G S R(K)	877.994	1754.98	0.0044	2.5	33149230
			2	22.75	22.75	100	2670000	(K)L A|A|T|C|A|T/A/S/E/S R(V)	619.298	1237.58	0.0038	3.1	33149230
			2	22.39	22.39	95.2	1630000	(R)A/P|G T|A|M/E/F/S L/A/I|V/E/K(F)	782.409	1563.81	0.002	1.3	33149230
			3	22.03	22.03	97.5	436000	(K)T V|m|I/P I A H G T E|P L|E|A|V|A|M/I/T V L R(R)	826.788	2462.35	15.9976	1.1	33149230
			2	21.65	13.03	98	11900000	(R)V/V|V|D|G/N V|I/T/S R(A)	579.829	1158.65	0.0036	3.1	33149230
			3	21.14	21.14	90.3	564000	(K)T V|M|I|P I A H G T E\P L/E/A|V|A|M/I/T V L/R(R)	821.457	2462.35	0.007	2.8	33149230
			2	20.5	20.5	89.1	322000	(R)L N\A\A\I|C|C/A|P A L A|L/G T/W/G L/L/E/G K(K)	1150.1	2299.19	0.0006	0.3	33149230
			2	19.46	19.46	83.5	1240000	(R)A/P\G T/A|m/E/F S L A|I|V/E/K(F)	790.407	1563.81	15.9986	2.3	33149230
			3	18.58	11.73	86.5	5130000	(K)L/S|D/Q/S/H V/E/H/R(V)	403.199	1207.58	0.0019	1.6	33149230
			2	18.17	18.17	93.1	3310000	(R)G G A|D|V|T|V|A|S/V/E/D K(V)	624.311	1247.61	0.0033	2.7	33149230
			2	17.03	11.16	83.3	388000	(K)L V|A/D|V|L|L\D E V/A E/K(S)	707.399	1413.78	0.0082	5.8	33149230
			3	16.76	16.76	78.8	210000	(K)T V|m\I/P I A H G T E|P L E|A|V A/m/I/T/V L R(R)	832.122	2462.35	31.9993	3.8	33149230
			2	14.18	14.18	90.7	1530000	(K)T A|T/G/Y|P V/F m E K(L)	630.306	1243.6	16.0026	6.1	33149230
			2	14.02	2.3	87.8	1870000	(K)L/V|N/m|L/K(K)	367.218	717.433	15.9956	0.9	33149230
			3	12.84	12.84	68.5	155000	(R)L N\A A\I\C C A P A\L\A|L/G/T/W/G L/L E/G K(K)	767.073	2299.19	0.0095	4.1	33149230
			2	12.49	2.06	86.5	2060000	(K)L/V|N/m/L/K(K)	367.217	717.433	15.9944	-0.7	33149230
			2	12.47	8.48	80.7	1900000	(R)R G G A D/V T\V\A|S\V|E|D|K(V)	702.361	1403.71	0.002	1.4	33149230
			2	11.57	2.99	97.1	5280000	(R)V/E|I D|G/R(I)	344.685	688.362	0.0009	1.3	33149230
			2	11.02	2.11	81.3	2540000	(K)L/V|N/M/L/K(K)	359.221	717.433	0.0016	2.2	33149230
			2	10.09	10.09	72.2	21200	(K)A N V\V\I/A/A/V/G/N S L E V/V/G S R(K)	877.992	1754.98	0.0004	0.2	33149230
			2	9.58	9.58	61.3	53700	(K)A N V|V I/A A V/G N S/L/E V V/G S/R(K)	877.991	1754.98	-0.0002	-0.1	33149230
			2	9.2	9.2	61.7	56800	(K)A N V|V\I A/A|V/G/N/S L E V V/G S R(K)	877.992	1754.98	0.0004	0.2	33149230
1901	EFH66232.1	Arabidopsis lyrata	2	21.36	21.36	95.8	1830000	(R)I S G V E S N A|L|T|V|D|G/V|P/V/D/S Y L/T R(F)	1146.59	2292.17	0.0017	0.8	297335815
		subsp. lyrata	2	19	19	93.1	3360000	(R)V G T\L/D|S/L|L|A|L|G/D/D L/L K(S)	821.968	1642.93	0.0021	1.3	297335815
			2	16.99	16.99	84	271000	(R)V G T L/D|S/L|L|A|L|G/D/D/L L K(S)	821.967	1642.93	0.0009	0.6	297335815
			2	15.37	15.37	76.9	1820000	(K)E V|V|D/N|I\Q/S/Q/V A K(I)	665.357	1329.7	0.0069	5.2	297335815
			2	14.04	6.72	73.8	2550000	(R)I/F|A|E|S/I/M R(Y)	483.761	966.508	0.0062	6.4	297335815
			2	14	14	100	326000	(R)V G T|L|D|S/L/L/A/L/G D D L L K(S)	821.968	1642.93	0.0027	1.7	297335815
			2	13.04	13.04	52.9	3350000	(K)L/V/Q|D/Q/E/S/L R(S)	544.294	1087.57	0.0065	6	297335815
			2	11.25	11.25	55.4	727000	(R)V/A/E|Y/N/N/I R(G)	489.757	978.5	0.0054	5.5	297335815
			2	10.33	10.33	73.2	1950000	(K)S N/S|F|V|E/G V|S Q K(I)	591.296	1181.58	0.0048	4.1	297335815
			2	9.59	9.59	84.5	180000	(R)V G T L D S\L|L/A/L/G/D D L/L K(S)	821.968	1642.93	0.0027	1.7	297335815
			2	9.51	9.51	76.6	2020000	(R)Y/W|V|V S/L/P V K(D)	545.824	1090.63	0.0104	9.5	297335815
			2	9.04	9.04	55	845000	(K)Y/P|T/M/S/P L\K(E)	468.749	936.486	0.0048	5.1	297335815
1944	Q9SR37.1	Arabidopsis thaliana	3	15.82	15.82	72.1	355000	(K)G V/S/Q/A/G/V/Q/F Y H/D L I D E/L I K(N)	711.374	2132.1	0.0052	2.4	75313794
			2	15.43	15.43	85.6	3110000	(R)E Y|A/D|F|V|F/Q/E/Y G G K(V)	776.855	1552.7	0.0063	4	75313794
			2	9.69	9.69	64.3	3950000	(R)M/S/I|A|W/P R(I)	430.727	860.445	0.0026	3	75313794
			2	9.61	9.61	78.1	416000	(R)m/S|I|A/W/P R(I)	438.725	860.445	15.9988	4.4	75313794
1954	NP_173047.1	Arabidopsis thaliana	2	19.73	19.73	88.3	234000	(K)T Y|A|N|L|T/Q/A/Y/V|D/V/R(D)	757.388	1513.77	0.004	2.6	15218377
			2	16.99	16.99	86.4	281000	(K)A D|L|Q|D/Y E/A/L/K(A)	583.293	1165.57	0.006	5.1	15218377
			2	16.87	16.87	84.9	243000	(R)G E|V|V/E/I/L/A/K(F)	479.284	957.562	-0.0016	-1.7	15218377
			2	14.84	6.66	73.2	349000	(K)F/V|I|N/A/A/A E/T K(V)	532.294	1063.58	0.0029	2.7	285961175
			2	14.8	6.37	82.2	322000	(K)L/F|P/E/Y/P L/P T K(C)	602.838	1204.66	0.0079	6.5	15218377
			2	14.19	14.19	83.1	118000	(K)m V|A|E|Q/A/A/W E T A/K(E)	675.822	1334.64	15.9962	1	15218377
			2	13.15	13.15	76.4	207000	(K)M V|A|E|Q/A/A/W/E T A K(E)	667.827	1334.64	0.0064	4.8	15218377
			2	11.02	5.02	76	172000	(K)Q S/L/Y/D/T/V/K(S)	477.251	953.494	0.0017	1.8	15218377
			2	9.39	9.39	50.7	172000	(R)D V A L A|H\V|L/V/Y/E/A P S A S G R(Y)	927.988	1854.97	-0.0029	-1.6	15218377
2068	P93819.2	Arabidopsis thaliana	2	19.02	19.02	85.9	549000	(K)V L/V|V|A|N|P A/N T N A L/I/L K(E)	825.503	1649.99	0.0035	2.1	11133509
			2	15.77	15.77	92.5	237000	(K)M E|L|I|D|A/A|F/P L L K(G)	680.884	1360.76	0.0056	4.1	11133509
			2	12.87	3.79	65.6	405000	(R)L/S|V/P/V/S D/V K(N)	472.279	943.546	0.0052	5.6	11133509
			2	11.72	11.72	78.2	180000	(K)E F|A|P/S/I/P E K(N)	509.27	1017.52	0.0068	6.7	11133509
			2	9.05	9.05	59.7	59700	(K)m E|L|I/D/A A/F/P L L K(G)	688.882	1360.76	16.0016	4.9	11133509
2278	BAJ34425.1	Thellungiella halophila	2	19.6	9.68	95.9	747000	(R)F/L|P/S/E/F/G T D/V D/R(T)	691.835	1382.66	0.0043	3.1	312283119
			2	17.48	14.04	92.6	821000	(K)I L|V|I|G|G T/G Y I|G K(F)	595.863	1190.71	0.004	3.3	312283119
			2	15.28	15.28	79.5	442000	(R)E A|S/L/S/D/P V/K(S)	473.248	945.489	0	0	312283119
			2	14.51	8.01	91.6	503000	(K)V/T|I|L|G/D/G N A K(A)	494.277	987.547	0.0006	0.6	312283119
			2	13.96	5.81	91.8	1050000	(K)I/L|Y|I/N/P/P K(N)	479.293	957.577	0.0025	2.7	312283119
2330	ACX70136.1	Brassica rapa	2	24.89	18.7	98	8970000	(K)I D/G\F/V|S/G|I|G/T/G/G T I|T/G A/G K(Y)	854.453	1707.89	0.0081	4.8	261343270
		subsp.chinensis	2	22.3	22.3	95.2	3600000	(K)L I|I|T|m|P A/S m S V E R(R)	740.39	1447.77	32.008	12.3	261343270
			2	21.16	11.53	94.6	4650000	(R)I/G|F|S/M|I/S/D/A E/K(K)	599.298	1197.58	0.0075	6.3	261343270
			2	19.98	8.81	75.8	3770000	(R)I/G|F|S/m/I/S D/A/E/K(K)	607.297	1197.58	16.0045	7.9	261343270
			2	19.63	19.63	89.6	2680000	(K)L/E|m|M|E|P C/S/S V/K(D)	663.793	1310.58	16.0004	4.1	261343270
			2	18.61	18.61	71.7	778000	(K)T/P\N/G Y|M|L|Q/Q/F E/N/P A/N|P K(I)	974.967	1948.92	0.004	2	261343270
			2	18.42	14.03	91.4	4890000	(K)L I|I|T|m|P A S M S V E R(R)	732.387	1447.77	16.0022	5	261343270
			2	18.22	11.88	91.8	3810000	(K)L I|I|T/M|P A/S M S V E R(R)	724.392	1447.77	0.0116	8	261343270
			2	17.69	17.69	94.6	8930000	(R)Y L|S|T/V|L/F/D/A T R(K)	643.344	1285.68	0.0018	1.4	261343270
			2	17.25	17.25	85.5	1010000	(K)L/E|m|m|E/P C S/S V/K(D)	671.79	1310.58	31.9932	2.5	261343270
			2	17	17	71.2	3800000	(K)I H|Y|E|T/T G/P E|I|W/K(G)	737.379	1473.74	0.0139	9.4	261343270
			2	16.8	2.22	96.6	8020000	(K)A/E|E|I|L/A/K(T)	387.224	773.44	0.0014	1.8	261343270
			2	16.1	11.52	87.7	4640000	(K)L I|I|T/M|P A S m S V E R(R)	732.387	1447.77	16.0022	5	261343270
			2	15.31	2.39	96.7	6850000	(K)A/E|E|I\L/A/K(T)	387.225	773.44	0.0016	2	261343270
			2	14.57	14.57	84.6	2270000	(K)E G L\L|V|G|I|S/S/G A/A A A A A I K(L)	799.961	1598.91	0.0037	2.3	261343270
			2	14.17	8.47	90	1930000	(K)L E|M|M|E|P C S S V/K(D)	655.798	1310.58	0.01	7.6	261343270
			2	12.82	12.82	76.1	947000	(K)E G L|L|V|G/I|S/S/G A A A A A A I K(L)	799.961	1598.91	0.0035	2.2	261343270
			2	12.76	12.76	75.7	380000	(K)L/E|m/m/E/P C/S S V K(D)	671.79	1310.58	31.993	2.4	261343270
			2	11.59	11.59	58	1090000	(K)T P/N G Y\m L Q Q/F/E/N/P/A/N/P K(I)	982.97	1948.92	16.0102	7.8	261343270
2496	EFH59266.1	Arabidopsis lyrata	2	14.33	14.33	83.3	2300000	(K)N/G|Q|T|E/E/A/P L/R(G)	557.778	1114.55	0.0008	0.7	297328847
		subsp. lyrata	2	14.32	14.32	91.8	1700000	(K)N G|Q|T|E/E/A/P L/R(G)	557.778	1114.55	0.0004	0.4	297328847
			2	13.98	6.04	91.9	2170000	(K)I/V|G/F/H/G K(V)	379.222	757.436	0.001	1.3	297328847
			2	13.91	5.96	91.1	1730000	(K)I/V|G|F/H/G K(V)	379.222	757.436	0.001	1.3	297328847
2546	Q9C6B3.1	Arabidopsis thaliana	2	20.57	12.86	94	5980000	(R)V/G|S|L|L|Q/G S H|R(I)	527.294	1053.58	0.0008	0.7	75169075
			2	20.02	12.65	95.1	2980000	(R)I/P|S/G E|V|W|G G N|P A/K(F)	656.341	1311.67	0.0063	4.8	75169075
			2	18.15	9.9	94.5	2380000	(R)A I|Y|T|V|G N/W/I/R(G)	596.83	1192.65	0.0048	4	75169075
			2	17.56	5.78	98.1	3970000	(K)S/P|L|V|D|K(D)	329.692	658.377	-0.0003	-0.4	75169075
			2	17.03	8.92	78.6	3610000	(R)I/E|E/H|L|S/R(H)	442.236	883.463	0.0025	2.8	75169075
			2	16.75	9.96	89.5	3280000	(K)H|A|M|V|A|S/G A L V|R(Q)	556.306	1111.6	0.001	0.9	332010840
			2	15.24	15.24	85.3	1710000	(R)G S S\I|W|Y|G/C V/L/R(D)	649.324	1297.64	0.0048	3.7	75169075
			2	14.48	14.48	77.7	3990000	(K)H|A|m|V|A|S G A L V/R(Q)	564.303	1111.6	15.9956	0.7	332010840
			3	10.46	10.46	63.9	48400	(R)G D V N N\I|S/V/G S G T N I Q/D N T L V/H/V A K(T)	818.086	2452.24	0.0002	0.1	75169075
			3	10.38	10.38	55.8	46400	(R)G D V N/N/I|S V/G S G T N I/Q D N T L V/H V/A K(T)	818.086	2452.24	0.0002	0.1	75169075
			2	9.52	9.52	54.1	127000	(K)D E E|Y|D/S m/L/G I/V/R(E)	721.839	1426.65	16.0185	16.3	332191749
2574	Q39366.1	Brassica oleracea	2	13.63	13.63	82.8	171000	(K)G N A\Y/A|Q|I|A|I|G T D D V/Y K(T)	849.921	1698.83	0.0016	0.9	2494843
		var. gemmifera	2	12.55	12.55	68.8	417000	(R)E A/G/P/L/P/G I/G T K(I)	520.296	1039.58	0.0061	5.9	2494843
			2	11.47	11.47	74.1	591000	(R)E A/G/P L/P/G I/G T K(I)	520.296	1039.58	0.0061	5.9	2494843
2611	NP_565003.3	Arabidopsis thaliana	2	20.56	3.67	95.1	3060000	(K)L/E|T|E/V|E/I/K(A)	480.767	960.525	0.0009	1	30698759
			2	17.12	4.44	98.4	2090000	(R)V/I|D|G D/L/M/K(E)	445.737	890.465	0.0017	2	21542144
			2	15.18	7.13	93.6	1570000	(R)I/E|A|V|E/P E/K(N)	457.747	914.483	0.0034	3.7	30698759
			2	13.71	13.71	90.7	1100000	(K)S F|L|I|T/I/Q V/T/P K(H)	623.876	1246.74	0.0034	2.7	30698759
			2	11.39	4.88	83.1	2860000	(K)N/L|I|T/F/R(N)	382.227	763.446	0.0014	1.9	30698759
			2	10.42	2.12	83.4	145000	(K)L H|E|Y\E|K(F)	409.707	818.404	0.0018	2.2	297852920
2679	Q9SJ12.1	Arabidopsis thaliana	2	25.15	19.85	98.2	2520000	(K)I/T|L/D|P/E/D|P A A/V/K(Q)	634.844	1268.67	0.0071	5.6	25089793
			2	17.01	17.01	79.2	1160000	(K)A D|M|F|S/E/S/Q/R(I)	535.735	1070.46	0.0046	4.3	25089793
			2	16.03	16.03	76.8	1200000	(K)A/D|m|F|S|E S/Q/R(I)	543.73	1070.46	15.9964	1.4	25089793
			2	15.14	15.14	74.6	711000	(K)G m|D|L|L|V|A/E/F E/K(G)	634.317	1251.63	15.9982	2.6	25089793
			2	14.56	14.56	88.7	580000	(K)G M|D|L|L|V\A|E/F E/K(G)	626.319	1251.63	0.0016	1.3	25089793
			2	13.16	13.16	63.5	194000	(R)G L T D E|L|G A/E/A/M/M/F/E A/L E K(V)	977.963	1954.91	0.0053	2.7	25089793
			2	9.94	9.94	55.4	171000	(R)G L T\D E\L|G/A|E A m M F/E/A/L/E/K(V)	985.958	1954.91	15.9951	0.1	25089793
			2	9.85	9.85	59.8	258000	(K)G/D|E/M/L/K(G)	346.67	692.328	0.0048	6.9	25089793
			2	9.67	9.67	64.6	340000	(K)A D|m|F/S/E/S Q R(I)	543.731	1070.46	15.9966	1.5	25089793
2784	Q9ZRW8.1	Arabidopsis thaliana	2	21.17	21.17	100	3280000	(K)S/P|L|L|L|Q|M/N|P V/H|K(K)	688.893	1376.77	0.0067	4.8	332197975
			2	20.32	8.73	82.3	3810000	(R)F/W|V|D|F/I/D|K/K(M)	599.324	1197.63	0.0103	8.6	2204102
			2	20.03	13.98	89.1	2770000	(K)S/P\L|L|L|Q/m/N/P/V/H|K(K)	696.89	1376.77	16.0017	4.8	332197975
			2	17.64	17.64	81.6	1980000	(R)F/W|V|D/F/I/D/K(K)	535.273	1069.54	0.0042	3.9	2204102
			2	17.5	7.97	94.7	16600000	(K)N/P|I|L|P/S D|P Y Q\R(A)	650.341	1299.67	0.0061	4.7	332197975
			2	16.37	5.42	95.9	2220000	(R)K|V|W/A/T|K(G)	366.724	732.44	0.0014	2	75338923
			2	15.83	2.66	87.3	6380000	(K)E F/I/E/I/L/K(T)	446.266	891.519	0.0057	6.4	332197976
			2	15.24	4.65	93.4	2650000	(K)M/Y|E|A/Q/R(K)	399.185	797.361	0.0013	1.6	2204102
			2	14.77	5.63	96.7	1550000	(K)S L|P/D/S/E/K(I)	388.196	775.383	0.0017	2.2	75329755
			2	13.01	6.47	81.5	3740000	(K)L/I|A|W/A/K(R)	351.223	701.434	0.0039	5.5	75329755
			2	9.46	9.46	78.9	69000	(K)m/Y|E/A/Q/R(K)	407.183	797.361	15.9967	2.2	2204102
			2	9.36	2.98	68	53700	(K)K|M|Y|E A Q/R(K)	463.232	925.456	0.0013	1.4	2204102
2791	Q9ZRW8.1	Arabidopsis thaliana	2	22.84	22.84	94.7	8460000	(K)S/P|L|L|L|Q/m/N|P V/H|K(K)	696.891	1376.77	16.0039	6.4	15218304
			2	22.17	22.17	100	10500000	(K)S/P|L|L|L|Q|M|N|P V/H|K(K)	688.895	1376.77	0.0103	7.4	15218304
			2	21.23	9.36	85.1	7700000	(R)F/W|V|D|F/I/D|K/K(M)	599.322	1197.63	0.0055	4.6	2204102
			2	18.27	18.27	79.7	6480000	(R)F/W|V|D/F/I/D/K(K)	535.272	1069.54	0.0008	0.8	2204102
			2	17.82	8.15	96.9	34600000	(K)N/P|I|L|P/S D|P Y Q\R(A)	650.342	1299.67	0.0079	6.1	15218304
			2	17.25	5.87	96.2	3640000	(K)S/L|P/D/S/E/K(I)	388.196	775.383	0.0023	3	15218311
			2	16.14	7.72	98	14500000	(K)L/I|A|W/A/K(R)	351.222	701.434	0.0019	2.6	2204102
			2	16.07	3.21	88.2	14100000	(K)E F/I/E/I/L/K(T)	446.269	891.519	0.0129	14.5	2204102
2823	O64517.1	Arabidopsis thaliana	2	13.12	13.12	71.1	558000	(K)A V|L|I|G|I/N Y\P G T K(A)	623.355	1245.72	-0.0178	-14.3	75219812
			2	12.89	12.89	68.5	25900	(R)G/C|V/N/D/V/H|R(M)	478.723	956.437	0.0014	1.5	75265505
			3	10.4	10.4	57	59000	(R)G C|V/N/D|V/H R(M)	319.485	956.437	0.0035	3.6	75265505
2856	Q9FUS6.1	Arabidopsis thaliana	2	16	4.97	95.5	7670000	(R)V/A|L/H|L|K(S)	340.727	680.445	0.0018	2.6	75263007
			2	14.92	5.16	91	5570000	(R)V/A|L/H/L|K(S)	340.727	680.445	0.0018	2.6	75263007
			2	12.89	2.76	92.2	8420000	(K)S/E|L|L|L/K(S)	351.724	702.44	0.0001	0.2	75263007
2888	BAJ34627.1	Thellungiella halophila	2	22.07	15.5	88.7	9470000	(R)A I|T|Q|Y|I/A H/E|Y/A/D|K(G)	761.885	1522.75	0.0093	6.1	257659912
			2	20.25	8.36	87.9	1090000	(K)E/L|D|F/E/L/V/H I/D|L/K(D)	735.897	1470.78	0.0033	2.2	257659912
			2	19.38	8.07	97.8	46000000	(R)V/L|I|A|L H|E K(N)	461.79	922.572	0.0005	0.5	257659912
			2	17.52	6.4	95.3	21000000	(R)V/L|I|A|L H/E K(N)	461.79	922.572	0.0005	0.5	257659912
			2	17.32	9.47	95.3	33800000	(K)V/L|D|N/Y/E/A/R(L)	490.245	979.484	-0.0008	-0.8	312283523
			2	16.9	16.9	56.2	174000	(K)V/F/G/H|A|A/S/T A T R(R)	559.29	1117.58	-0.0028	-2.5	219740242
			2	16.75	9.52	93.9	29800000	(K)V/L|D|N/Y/E/A/R(L)	490.246	979.484	0.0008	0.8	312283523
			2	16.49	9.56	93.6	56100000	(K)V/L|D|N/Y/E/A/R(L)	490.246	979.484	-0.0002	-0.2	312283523
			3	14.92	14.92	85.1	188000	(K)N M|A|I|L/A|M/G M E/I E A H E F D S V A S K(L)	798.709	2394.11	-0.0026	-1.1	312283523
			2	14.9	2.61	84.7	3780000	(K)K|E|P/F/L/S/R(N)	438.752	876.494	0.0019	2.2	257659912
			3	13.7	13.7	82.6	64800	(K)N M|A|I|L/A/M/G M E I E A H E F D S V/A/S K(L)	798.71	2394.11	0.0001	0.1	312283523
			2	13.66	13.66	90.6	26800000	(K)G N|Q|L|L|S/P G S K(N)	500.775	1000.54	0.0003	0.3	257659912
			2	13.48	8.06	88.1	530000	(K)V/L|D|I|Y/E/A/R(L)	489.769	978.525	0.0053	5.4	312283523
			2	13.38	13.38	91.8	4630000	(K)V/V|E|E/M E P/K(T)	480.743	960.471	0.0087	9	15239473
			3	13.3	13.3	64.6	120000	(K)N M|A|I|L|A/M/G M E I/E A/H E F D S V/A S K(L)	798.71	2394.11	0.0001	0.1	312283523
			2	13.06	13.06	89.4	41100000	(K)G N|Q|L|L|S/P G S K(N)	500.775	1000.54	0.0003	0.3	257659912
			2	13.02	3.07	83	23200000	(K)E/P/F L/S/R(N)	374.703	748.399	0.0007	0.9	257659912
			3	12.99	12.99	64.3	93800	(K)N M|A|I|L A|M/G M E I/E/A H E F D S V/A/S K(L)	798.71	2394.11	0.0001	0.1	312283523
			2	12.57	12.57	89.1	32300000	(K)G N|Q|L|L|S/P G S K(N)	500.775	1000.54	-0.0003	-0.3	257659912
			3	11	11	60.3	78000	(K)N M\A|I/L/A|M/G M E I E A H/E F D/S V A S/K(L)	798.708	2394.11	-0.0035	-1.4	312283523
			2	10.93	3.5	76.1	368000	(R)L/F|D|F m P K(K)	457.231	897.454	16.0004	6	297313169
			2	10.2	2.4	73.5	629000	(K)V/S/E/W|V/K(K)	374.205	747.404	-0.0002	-0.3	297326160
			2	10.06	3.43	80.5	711000	(R)L/F|D|F m P K(K)	457.231	897.454	16.0004	6	297313169
			2	9.71	9.71	63.9	934000	(K)N M|A\I\L|A\M|G M/E I E\A H E F D/S V/A S K(L)	1197.56	2394.11	0.0035	1.5	312283523
			3	9.52	9.52	72.8	42200	(K)N M|A|I/L/A/M/G M E I E A H E F D S V A S K(L)	798.71	2394.11	0.0001	0.1	312283523
			3	9.3	9.3	52.5	157000	(K)N M|A|I|L/A/M/G M E I E A H E F D S V/A/S K(L)	798.71	2394.11	0.0001	0.1	312283523
2890	AAC15842.1	Raphanus sativus	2	23.4	23.4	89.1	1110000	(K)T/F|M/N|N/L|V|S/W/E/A/V/S/S R(L)	870.924	1740.84	0.0025	1.5	3114705
			2	22.08	22.08	92.9	312000	(K)T F|m|N N|L|V|S/W/E/A/V/S/S R(L)	878.921	1740.84	15.9969	1.2	3114705
			2	9.54	9.54	55.3	657000	(K)Q V|L|G/S/E/L/E G K(A)	530.291	1059.57	0.0063	5.9	3114705
2933	AAC15842.1	Raphanus sativus	2	20.43	20.43	71.4	753000	(K)T/F|M/N/N/L|V|S/W/E/A/V/S S R(L)	870.923	1740.84	0.0007	0.4	3114705
			2	18.55	18.55	79.4	379000	(K)T F m/N/N/L|V/S/W/E/A/V/S/S R(L)	878.924	1740.84	16.0033	4.8	3114705
			2	16.87	6.53	97.1	634000	(K)A/Y|V|D|N L/K(K)	411.723	822.436	0.0035	4.3	3114705
			2	14.33	7.51	77.3	570000	(K)Q V|L/G/S/E/L/E/G K(A)	530.29	1059.57	0.0055	5.2	3114705
			2	11.52	11.52	71.4	1150000	(K)Q T|L E/F/H/W/G/K(H)	573.294	1145.57	0.0063	5.5	3114705
			2	9.45	9.45	62.7	1150000	(K)Q T/L/E/F/H/W/G K(H)	573.294	1145.57	0.0063	5.5	3114705
2979	P11090.1	Brassica napus	2	23	23	94	1980000	(R)G L/P L E|V|I|S|N/G Y/Q/I|S/L/E/E A R(R)	1044.55	2088.1	0.0012	0.6	117527
			2	17.23	17.23	80	9890000	(K)T N/A|N|A|Q|I|N/T/L/A G R(T)	672.358	1343.7	0.0065	4.9	117527
			2	11.13	11.13	57	109000	(-)V/Q/V|V|N/D/N/G D R(V)	558.277	1115.54	0.0017	1.6	117527
			2	10.28	10.28	56.9	358000	(R)A/T/S/E/Q/F R(W)	419.707	838.405	0.0008	0.9	117527
2998	Q944W6.1	Brassica oleracea	2	20.05	20.05	82.8	59300	(-)m L\V|Y|T D|L|L|T|G D E L/L/S D/S/F/P Y K(E)	1218.6	2420.19	15.994	-0.4	20140684
			2	19.71	19.71	84.7	685000	(K)E G A/T/N|P/T/F/L/Y/F/A/H/G L K(E)	883.45	1765.89	0.0021	1.2	20140684
			2	17.06	17.06	83.6	14400	(-)M L\V\Y T D\L|L|T|G D/E L/L/S D S/F/P/Y K(E)	1210.6	2420.19	0.003	1.2	20140684
			2	15.52	9.85	85.9	851000	(K)L/T|P/E/Q/Q E/E/F K\K(G)	688.86	1376.71	0.0071	5.2	20140684
			2	14.14	14.14	58.5	14400000	(K)V/V/D|I|V/D/T/F R(L)	532.296	1063.58	0.0067	6.3	20140684
			2	12.7	5.06	81.4	1290000	(K)L/T/P/E/Q/Q E E/F K(K)	624.813	1248.61	0.0087	6.9	20140684
3071	P11090.1	Brassica napus	2	24.89	24.89	95.9	5660000	(R)G L/P L E|V|I|S|N/G Y/Q/I/S/L/E/E/A R(R)	1044.55	2088.1	0.0038	1.8	117527
			2	20.38	13.33	94.9	11700000	(R)V F D G Q\V|S/Q/G Q/L L/A|I|P Q/G F/S V/V K(R)	1159.13	2317.26	0.0043	1.8	21116
			2	11.34	11.34	59.6	463000	(K)T N/A|N/A/Q|I/N T/L/A G R(T)	672.353	1343.7	-0.0039	-2.9	117527
			2	10.86	10.86	58.7	2040000	(R)A/T/S/E/Q/F R(W)	419.708	838.405	0.0028	3.3	117527
3089	P11090.1	Brassica napus	2	14.68	5.91	82.9	731000	(R)A/T|S/E/Q/F/R(W)	419.707	838.405	0.0004	0.4	117527
			2	12.86	12.86	67	30000	(R)V F D G Q V S Q/G Q/L L/A/I|P/Q/G F S V V K(R)	1159.13	2317.26	0.0055	2.4	21116
3158	P19036.2	Arabidopsis thaliana	2	11.02	11.02	52.4	772000	(K)D V/A|A|F|T/N A K(V)	468.744	936.479	0.003	3.2	21431764
			2	10.91	6.99	68.8	168000	(R)E/T|P/E/A H/V/F K(A)	529.271	1057.53	0.0036	3.4	21431764
3189	CAA42477.1	Raphanus sativus	2	26.3	26.3	97.7	657000	(R)G L/P L\E|V|I|S|N/G/Y/Q/I|S/L/E/E/A R(R)	1044.55	2088.1	0.0028	1.3	21116
			2	15.35	9.81	94	1020000	(R)V F D G Q\V|S\Q G Q/L L|A|I|P Q/G F/S V V K(R)	1159.13	2317.26	0.0017	0.7	21116
3276	AAR91929.1	Brassica napus	2	20.88	12.2	95.8	2360000	(K)T/Y|P/Q/Q/A/G N/I/R(K)	574.298	1147.59	0.0035	3	40805177
			3	18.23	18.23	81.3	222000	(K)D D\L/K L/P T\D/D N|L|S/A/L/M/K(S)	596.977	1788.9	0.0129	7.2	40805177
			2	14.2	14.2	55.9	169000	(R)V D Y Q L I D I T/E/D/G F/V/S L/L/T/D/S/G G T K(D)	1293.65	2586.28	0.0088	3.4	20138663
			2	10.36	10.36	66.4	550000	(K)C/H|F|V|A|I D|I F/T A K(K)	711.366	1421.72	0.0009	0.7	40805177
3351	Q9ZVF3.1	Arabidopsis thaliana	2	16.91	16.91	72.3	802000	(R)G/L|E/G/H|V|m E Q\L|K(V)	628.819	1240.63	15.9957	0.6	21542149
			2	13.65	7.24	77	577000	(K)I/T|M|I W/E/K(Q)	460.751	920.491	0.0031	3.4	21542149
			2	12.6	12.6	76.8	1060000	(R)G/L|E/G/H|V/M/E Q L\K(V)	620.824	1240.63	0.0045	3.6	21542149
3308	AAD33602.1	Brassica rapa	2	18.9	18.9	86	365000	(K)V T V|A N\V/E/S/G/G E/F/T/V/S/S A D D I L/K(A)	1119.56	2238.11	0.0063	2.8	4928472
		subsp. pekinensis	2	18.56	10.53	87.7	610000	(K)F/V|A|D|G/S/G E/Y T/K(L)	587.276	1173.54	0.0029	2.5	4928472
			2	13.11	6.41	84.1	599000	(R)F/A|L|L|I/D/N L K(V)	523.817	1046.62	0.0023	2.2	4928472
3382	AAD33602.1	Brassica rapa	2	21	21	87.7	707000	(K)V T V A/N\V|E/S/G/G E/F/T/V/S/S/A/D D/I L K(A)	1119.56	2238.11	-0.0005	-0.2	4928472
		subsp. pekinensis	2	12.58	12.58	60.6	1370000	(K)F/V|A|D|G/S/G E/Y T K(L)	587.279	1173.54	0.0089	7.6	4928472
			2	10.51	10.51	82	54700	(K)G V D E I|I/C/F/S V/N D/P F V/M K(A)	985.473	1969.94	-0.0003	-0.1	4928472
			2	9.86	9.86	52.8	2260000	(R)F/A/L|L|I|D/N L K(V)	523.819	1046.62	0.0073	6.9	4928472
3404	XP_002867694.1	Arabidopsis lyrata	2	21.08	21.08	77	668000	(R)G/L|E/G/H|V|m E Q|L|K(V)	628.82	1240.63	15.9975	2	297799620
		subsp. lyrata	2	11.03	11.03	83	1200000	(R)G L|E/G/H\V|M\E|Q L\K(V)	620.821	1240.63	-0.0013	-1.1	297799620
			2	10.69	10.69	66.3	18900	(R)E/I/D/D/E|N/K(T)	431.695	862.379	0.0035	4	297799620
3410	ACC91258.1	Capsella rubella	2	22.92	13.99	100	4420000	(R)G/L|E/G/H|V|m E Q|L|K(V)	628.819	1240.63	15.9961	0.9	186701232
			2	22.01	22.01	95.6	7870000	(R)G L|E/G/H|V|M|E|Q|L|K(V)	620.825	1240.63	0.0067	5.4	186701232
			2	21.19	21.19	96	5800000	(K)V Y|D|V|I|Y/Q/F|I|P/K(S)	692.881	1384.75	0.0042	3	186701232
			2	12.53	9.48	81.3	2980000	(R)S W|N|Y|T/W/D/G K(E)	578.759	1156.51	0.0045	3.9	186701232
			2	11.26	3.73	75.6	2280000	(K)I/T|L|I/W/E/K(R)	451.773	902.535	0.0033	3.7	186701232
3423	Q9ZVF3.1	Arabidopsis thaliana	2	17.37	5.57	89.8	4360000	(K)I/T|m/I W/E/K(Q)	468.748	920.491	15.9977	3	21542149
			2	15.63	9.49	95.7	5940000	(R)N D|E|V|P/E/P S S Y M K(L)	698.31	1395.61	0.0025	1.8	755866
			2	14.17	14.17	72.6	214000	(R)E I/D/D/E|N/K(T)	431.693	862.379	0.0003	0.3	332659393
			2	11.85	11.85	68.5	2690000	(K)R N\D\E|V|P E|P S\S\Y\m|K(L)	784.359	1551.71	15.9995	3	755866
			2	11.66	5.28	82.9	574000	(R)L/A|A|D|F D R(C)	404.205	807.399	0.0024	2.9	75274077
			2	10.05	10.05	55.3	164000	(K)V Y|D\V|I/F/Q/F/I Q/K(S)	700.39	1399.76	0.0103	7.4	21542149
			2	9.83	2.77	73.4	120000	(K)Y/T|L/D|G/K(E)	348.684	696.356	0.0048	7	297846078
3446	Q9ZVF3.1	Arabidopsis thaliana	2	20.92	20.92	85.9	12200000	(K)I/W|N|Y/T/C D/G K|P E/V/F/K(E)	878.923	1756.84	0.003	1.7	21542149
			2	18.44	18.44	93.1	2460000	(K)V Y|D|V|I|F/Q/F/I/Q/K(S)	700.385	1399.76	0.0015	1.1	21542149
3545	A4QK25.1	Arabidopsis hirsuta	2	25.13	18.43	98.5	2050000	(R)F/V|Q|A|G|S|E V|S/A/L/L/G R(M)	717.395	1433.78	0.009	6.3	190358254
			2	23.57	23.57	86.5	190000	(R)D T/L/G Q E|I|N/V|T/C E V/Q/Q/L/L/G/N/N/R(V)	1201.09	2401.18	0.0033	1.4	190358254
			2	23.37	13.94	98.7	927000	(K)T V|L|I|M/E|L|I/N/N/I/A/K(A)	736.432	1471.86	0.0007	0.4	190358254
			2	23.25	17.08	100	373000	(R)G M D\V\V|D/M|G/N|P L|S/V|P V/G G A/T L/G R(I)	1071.54	2142.07	0.0005	0.3	190358254
			2	23.24	23.24	95	995000	(K)V A|L|V|Y|G/Q/M/N/E|P/P G A R(M)	801.41	1601.81	0.0025	1.6	190358254
			2	22.1	22.1	93.4	988000	(R)I F\N\V|L|G/E|P V/D/N L|G|P V/D/T/R(T)	978.016	1955.02	0.0007	0.3	190358254
			2	21.43	13.32	88.2	420000	(K)T V|L|I|m/E/L|I/N/N I/A/K(A)	744.43	1471.86	15.9967	1.2	190358254
			2	20.17	8.08	91.4	1970000	(K)I/G|L|F|G G|A/G/V/G K(T)	488.287	975.562	0.0041	4.2	190358254
			2	19.66	19.66	96.7	405000	(R)G m D\V\V/D M|G N|P L|S|V|P V/G G/A/T L/G R(I)	1079.54	2142.07	16.0061	5.2	190358254
			2	19.05	19.05	89.9	544000	(R)V G L/T|A|L|T/m/A/E/Y/F/R(D)	744.389	1471.76	16.0092	9.6	190358254
			2	18.53	8.82	91.7	1500000	(K)S A|P|A/F/I/Q L/D/T/K(L)	595.826	1190.64	0.0038	3.2	29336977
			2	18.46	18.46	67	387000	(K)G I/Y|P\A\V|D|P L D/S T S T M/L/Q/P R(I)	1031.02	2061.03	0.0068	3.3	190358254
			2	17.89	14.08	84.2	1430000	(K)E S G\V|I|N/E/L/N/L/A/E/S K(V)	751.892	1502.77	0.0068	4.6	29336977
			2	16.54	13.46	89.9	1480000	(R)I A|Q|I|I|G|P V L D V A/F|P P G K(M)	868.012	1735.02	0.0015	0.8	190358254
			2	16.09	16.09	85.3	158000	(K)E L Q D\I|I/A|I|L|G/L/D/E L S E E/D R(L)	1086.06	2171.11	-0.0001	0	190358254
			2	15.39	5.23	79	1230000	(K)L/S|I/F/E/T/G I/K(V)	504.294	1007.58	0.0031	3.1	190358254
			2	14.36	14.36	85.9	1560000	(R)I A\Q\I|I|G|P V L D V A/F|P/P G K(M)	868.012	1735.02	0.0015	0.8	190358254
			2	14.26	14.26	80.3	258000	(K)A/T|N|L|E\M/E/S K(L)	511.744	1022.48	-0.0008	-0.7	190358254
			2	13.98	7.23	78.9	194000	(K)A/T|N|L/E M E/S/K(L)	511.745	1022.48	0.0004	0.4	190358254
			2	13.71	8.37	80.5	1390000	(R)A V|A|M|S/A/T E/G L K(R)	539.285	1077.56	0.0013	1.2	190358254
			2	13.25	13.25	73.7	695000	(R)T/T|S/P I/H/K(S)	392.224	783.436	0.0054	6.9	190358254
			2	13.12	13.12	73.2	248000	(R)M P S/A\V|G\Y|Q|P T L S T/E M G S L Q E/R(I)	1141.55	2282.08	0.0096	4.2	190358254
			2	12.91	12.91	73.5	749000	(K)M/P|N|I|Y/N A L V/V K(G)	631.356	1261.7	0.0072	5.7	190358254
			2	12.87	6.1	66.2	1020000	(R)I/N|P T/T/S/D/P E V S I R(E)	714.873	1428.73	0.005	3.5	190358254
			2	12.46	12.46	68.7	158000	(K)E L Q D\I|I/A|I|L|G L/D E L S E/E D/R(L)	1086.06	2171.11	-0.0001	0	190358254
			2	11.68	11.68	68.8	42100	(R)D V\N E\Q/D\V/L/L|F/I/D N I/F R(F)	975.507	1950	0.0104	5.3	190358254
			2	11.03	11.03	76	404000	(R)E G N/D/L/Y/M/E/M/K(E)	615.264	1229.52	0.0034	2.8	190358254
3553	EFH54210.1	Arabidopsis lyrata	2	24.2	24.2	92.5	3390000	(K)I/G|I|A|m|D/F/S/E/S/S K(N)	650.81	1284.61	15.9985	2.8	297323789
		subsp. lyrata	2	21.55	21.55	86.9	440000	(K)I D|I/A|C|L|D|M/L/D/T/G S R(Q)	790.378	1579.75	0.0035	2.2	297323789
			2	15.83	15.83	82.6	4080000	(K)L/D|S|I|V/m/G S/R(G)	497.255	977.508	15.9953	0.4	297323789
			2	15.32	8.84	81.6	740000	(K)L/Y|W/G/D/A/R(E)	440.721	880.431	0.0043	4.9	297323789
			2	15.23	15.23	75.4	759000	(K)I/G|I|A|M|D/F/S E/S S K(N)	642.812	1284.61	0.0021	1.6	297323789
			2	14.73	7.96	86.5	1280000	(K)L/D|S|I|V/M/G S R(G)	489.259	977.508	0.0023	2.3	297323789
			2	14.48	4.61	86.1	4810000	(R)G L|S|A|L|Q/R(I)	372.721	744.436	-0.0007	-1	297323789
3562	P83484.1	Arabidopsis thaliana	2	19.25	19.25	91.7	362000	(R)F T/Q|A|N/S/E/V/S/A/L/L/G R(I)	746.894	1492.78	0.0047	3.1	26391492
			2	15.98	15.98	74.2	170000	(K)T V|L|I|M/E/L/I/N/N V/A/K(A)	729.427	1457.84	0.0065	4.5	26391492
			2	15.47	15.47	69.2	236000	(R)V/C|Q|V|I|G/A I V D/V R(F)	664.876	1328.74	0.0092	7	26391492
			2	14.63	14.63	74.7	595000	(K)V L|N/T|G|A|P I/T V|P V G R(A)	697.415	1393.82	0.0069	5	26391492
			2	14.25	14.25	81.4	289000	(R)I M|N|V|L|G/E/P I D/E R(G)	693.367	1385.71	0.0182	13.1	26391492
			2	13.76	13.76	65.5	362000	(R)V G L/T|G|L|T/V/A/E/Y/F R(D)	713.391	1425.77	0.0021	1.5	26391492
			2	13.08	13.08	81.7	370000	(K)V V|D|L|L|A|P Y Q R(G)	587.336	1173.66	0.0029	2.5	26391492
			2	12.87	4.23	80.6	390000	(K)I/G|L|F|G G|A/G V/G K(T)	488.287	975.562	0.0053	5.5	26391492
			2	12.05	12.05	76.3	67500	(K)T/Y|D|Y/G G/K(G)	402.184	803.357	0.0045	5.6	26391492
			2	11.27	11.27	64.5	180000	(K)E N\I|N/S/F/Q/G L/L/D/G/K(Y)	717.867	1434.72	0.0052	3.6	26391492
3563	EFH70813.1	Arabidopsis lyrata	2	14.4	14.4	56.9	37500	(K)S T L T D S L/V A/A/A/G/I/I/A Q/E V A/G D/V/R(M)	1129.11	2257.2	0.0047	2.1	297340396
		subsp. lyrata	2	10.81	2.31	73.2	189000	(K)F/T|A/D E/L/R(R)	426.219	851.426	0.0056	6.5	297340396
			2	10.01	4.97	67.1	159000	(K)F/G|V/D E/T K(M)	398.199	795.388	0.003	3.8	297340396
			2	9.73	2.6	77.7	157000	(K)F/G|V/D\E/T K(M)	398.199	795.388	0.003	3.8	297340396
			2	9.64	9.64	65	91000	(R)L/W|G E/N/F/F/D/P A T R(K)	726.859	1452.69	0.0195	13.4	297340396
3565	XP_002862555.1	Arabidopsis lyrata	2	22.57	22.57	87.9	2120000	(K)I Y|S|F/G/G E/L|T|P N Q/P I/D/K(H)	889.956	1778.9	0.0094	5.3	297789101
		subsp. lyrata	2	20.09	20.09	91.8	3000000	(R)L/K|D|L|D|A/Y/N I/V|D|Q/K(W)	767.913	1534.81	0.007	4.5	226427407
			2	19.91	19.91	93.1	910000	(R)S/F/H|S|M/A\A\D|E/K(N)	561.749	1122.49	0.0017	1.5	297789101
			2	19.4	19.4	79.3	2980000	(R)L/K|D/L/D|A|Y/N/I|V/D|Q|K(W)	767.913	1534.81	0.007	4.5	226427407
			2	19.08	11.58	88.7	1110000	(K)D L|D|A|Y/N/I|V|D/Q/K(W)	647.322	1293.63	0.0044	3.4	226427407
			2	17.45	10.23	90	5830000	(R)G G/A|G|L|E|V|V|Q|G K(V)	507.783	1014.56	0.0005	0.5	297789101
			3	16.68	16.68	93.6	1800000	(R)S/F/H S m/A|A/D|E/K(N)	380.166	1122.49	15.9956	0.6	297789101
			2	15.35	4.19	87.6	2200000	(K)F/V|L/H/G G K(I)	379.222	757.436	0.0006	0.8	85542905
			3	14.93	14.93	72.8	3160000	(R)S/F/H S\M/A|A/D|E/K(N)	374.835	1122.49	0.0023	2.1	297789101
			2	14.69	14.69	70	378000	(R)S/F/H/S/M/A/A\D|E/K(N)	561.749	1122.49	0.0019	1.7	297789101
			2	14.15	3.43	84.9	2620000	(K)F/V|L/H/G G K(I)	379.222	757.436	0.0006	0.8	85542905
			2	13.08	5.61	71.8	2670000	(K)I/V|G|F/H/G R(S)	393.225	785.442	0.0004	0.6	297789101
			2	12.61	2.89	83.6	1780000	(K)F/V|L/H/G G K(I)	379.222	757.436	0.0004	0.5	85542905
			2	11.19	11.19	55.7	710000	(R)C/S|H|G I A Q I|G N/K(I)	592.797	1184.58	0.0019	1.6	297834516
3567	XP_002862555.1	Arabidopsis lyrata	2	23.75	23.75	100	7190000	(K)I Y|S|F/G/G E|L|T|P N Q|P I/D/K(H)	889.956	1778.9	0.0096	5.4	297789101
		subsp. lyrata	2	21.57	13.5	97.4	4420000	(K)D L|D|A|Y|N|I|V|D/Q/K(W)	647.325	1293.63	0.0098	7.6	226427407
			2	21.31	21.31	94	8370000	(R)L/K|D|L|D|A/Y/N I|V|D|Q/K(W)	767.921	1534.81	0.024	15.6	226427407
			2	19.01	3.85	95.1	5480000	(K)F/V|L/H|G G/K(I)	379.222	757.436	0.002	2.6	85542905
			2	18.17	10.54	92.5	1880000	(R)S F/H|S|M|A A D|E|K(N)	561.748	1122.49	0.0005	0.4	297789101
			2	17.25	10.48	87.9	16200000	(R)G G/A|G|L|E|V|V|Q|G K(V)	507.783	1014.56	0.0013	1.3	297789101
			2	16.99	8.04	92.6	5810000	(K)I/V|G|F/H|G R(S)	393.225	785.442	0.0016	2.1	297789101
			2	16.9	3.4	91.8	5930000	(K)F/V|L/H/G G K(I)	379.223	757.436	0.0024	3.2	85542905
			2	16.63	16.63	86.3	477000	(R)S/F/H|S\m A A D|E/K(N)	569.746	1122.49	15.9957	0.7	297789101
			3	14.89	14.89	78.9	6500000	(R)S F/H S\M|A|A/D|E/K(N)	374.836	1122.49	0.0035	3.1	297789101
			3	14.76	14.76	78.3	2100000	(R)S/F/H S m/A|A/D|E/K(N)	380.167	1122.49	15.9974	2.2	297789101
			2	13.23	3.36	80.3	5720000	(K)F/V|L/H/G G K(I)	379.223	757.436	0.0024	3.2	85542905
			2	13.13	13.13	64.2	1390000	(R)C/S|H|G I A Q I|G/N|K(I)	592.796	1184.58	0.0009	0.7	297834516
			2	11.87	5.76	79	963000	(K)G L|V|M H|G G K(A)	399.722	798.429	0.0081	10.1	297834516
			2	9.2	2.61	75.2	570000	(K)L/Y|V|F/G G R(N)	406.23	811.446	0.0068	8.4	297339719
3573	EFH59266.1	Arabidopsis lyrata	2	15.24	7.25	93.9	7760000	(K)I/V|G|F/H/G K(V)	379.222	757.436	0.0014	1.8	297328847
		subsp. lyrata	2	14.44	6.71	91.6	5690000	(K)I/V|G/F/H|G K(V)	379.222	757.436	0.0014	1.8	297328847
			2	13.58	13.58	87.1	7940000	(K)N G|Q|T|E/E/A/P L/R(G)	557.779	1114.55	0.0016	1.4	297328847
			2	13.52	13.52	90.6	5400000	(K)N G|Q|T|E/E/A/P L/R(G)	557.779	1114.55	0.0018	1.6	297328847
			2	10.45	10.45	70.5	535000	(R)F/D|Y/V/K(N)	336.174	671.34	0.001	1.5	15218995
			2	9.91	5.01	82.2	9830	(K)V/D|A/Q/G G/K(G)	337.676	674.347	-0.0019	-2.8	332642982
3582	XP_002867694.1	Arabidopsis lyrata	2	23.31	23.31	92.7	5320000	(R)G/L|E/G/H|V|m/E Q|L|K(V)	628.821	1240.63	15.9983	2.7	297799620
		subsp. lyrata	2	20.41	13.26	92.4	5320000	(R)G L|E/G/H|V|m/E Q|L|K(V)	628.821	1240.63	15.9983	2.7	297799620
			2	19.77	9.39	97.3	2240000	(K)S/P|D|D|I|V|C/K(I)	467.223	933.435	0.0033	3.6	21542148
			2	19.33	13.18	87.2	9690000	(R)G L|E/G/H|V|M E|Q|L|K(V)	620.826	1240.63	0.0093	7.5	297799620
			2	16.84	16.84	85.6	2830000	(K)V Y|D|V|I|Y/Q/F/I|P K(S)	692.881	1384.75	0.0028	2	297799620
			2	14.98	11.17	86.4	1910000	(R)S/W|N|Y|T/W/D/G K(E)	578.76	1156.51	0.0061	5.3	297799620
			2	14.93	2.68	84.2	1130000	(K)I/T|m|I W/E/K(Q)	468.75	920.491	16.0009	6.4	21542148
			2	9.51	2.35	77.8	1700000	(K)I/T|M/I W/E/K(Q)	460.749	920.491	0.0005	0.6	21542148
3594	XP_002883704.1	Arabidopsis lyrata	2	18.02	18.02	90.3	226000	(K)S S G E D\T\I|I|L|A\G/A/E/Y/G S/G/S S R(D)	978.961	1956.91	0.0008	0.4	297831644
		subsp. lyrata	2	15.21	15.21	74.4	95300	(R)A/N/N/m|F|V/D|Y/N/E/P Q/Q/E R(A)	935.907	1854.81	15.999	2.2	332278214
			2	14.61	14.61	67	33200	(K)F V|E|F|Y|G/D G m S G L/S L/A D/R(A)	940.432	1863.86	15.9983	1.8	297831644
			2	12.28	12.28	68.3	117000	(R)S E N A/V|Q/A/N M/E/L E/F/Q/R(N)	883.414	1765.82	0.0039	2.2	297831644
			3	10.97	4.17	80	83000	(R)R G N\D\E|I|M/A/R(G)	354.512	1061.52	0.0064	6	297831644
			3	10.87	10.87	55.8	113000	(K)D A Y/C/L|L/N/F/G D S I T T D H I S/P A G N I Q/K(D)	917.442	2750.31	0.003	1.1	297831644
			3	10.58	10.58	65.6	99900	(R)R G N\D\E|I/m/A/R(G)	359.842	1061.52	15.9949	0	297831644
			2	10.56	10.56	77.5	93400	(R)G N|D|E/I|M/A R(G)	453.212	905.414	0.002	2.2	297831644
			3	10.5	10.5	61.4	113000	(K)D A/Y C L|L|N/F/G/D S I T T D H I S P A G N I Q K(D)	917.442	2750.31	0.003	1.1	297831644
			2	9.77	9.77	57.7	35900	(K)D/F/N/S/Y/G S/R(R)	473.21	945.406	0.0058	6.2	297831644
			2	9.3	9.3	51.9	114000	(R)S E N\A\V|Q/A N/M/E/L/E/F Q R(N)	883.414	1765.82	0.0039	2.2	297831644
			2	9.28	9.28	62.9	422000	(K)T V|H|I|P S G E/K(L)	484.265	967.521	0.0018	1.9	297831644
3625	Q38950.2	Arabidopsis thaliana	2	21.18	21.18	82	442000	(R)S A/L|A|S|V|I/M G m|A|P V/L G K(D)	780.93	1544.85	15.9984	2.3	83287930
comigration			2	17.76	12.04	76.2	1490000	(R)I/L/P|V|I|V/N/F/S/Q D K(S)	686.898	1372.78	0.0054	4	83287930
			2	17.54	13.03	84.9	792000	(R)S A L|A|S|V|I|M G|M/A|P V/L G K(D)	772.933	1544.85	0.0042	2.7	83287930
			2	16.98	16.98	76.2	189000	(R)S L/Y|T|Q/L/C/Q/D D/M|P M/V R(R)	928.923	1856.83	0.004	2.1	83287930
			2	16.47	11.97	81	791000	(R)A V S L|L|A|P/V/M G S E I/T/C S K(L)	881.959	1762.91	0.0024	1.3	83287930
			2	14.46	14.46	72.6	337000	(R)S A L\A|S/V|I|m G m/A|P V/L\G K(D)	788.929	1544.85	31.9966	4.3	83287930
			2	13.85	13.85	72.7	405000	(R)S A L\A|S\V|I|M/G/m/A|P V/L\G K(D)	780.929	1544.85	15.9972	1.5	83287930
			2	12.63	12.63	62	1300000	(R)L/L/A|V|E|G C A/A/L G K(L)	601.338	1201.66	0.0076	6.3	83287930
			2	11.12	6.6	80.7	1210000	(K)V L Q|S\L|I|P I V/D Q S V V E K(T)	884.019	1767.03	0.0039	2.2	83287930
			2	10.66	10.66	51.5	1000000	(R)L/A/A|G/E|W/F/T A R(V)	561.294	1121.57	0.0075	6.7	83287930
			2	10.17	10.17	65.2	125000	(K)L G A|L/C|M Q/W/L|Q/D K(V)	731.864	1462.72	0.0018	1.2	83287930
	XP_002868566.1	Arabidopsis lyrata	2	18.17	18.17	75.3	181000	(K)V F|S|P/E/E/V/S A/M I/L T K(M)	775.912	1550.81	0.0025	1.6	297801364
		subsp. lyrata	2	16.32	16.32	84.6	738000	(K)S Q/I|D/E|I|V|L|V|G/G S T R(I)	737.401	1473.79	0.0036	2.4	297801364
			2	16.29	16.29	72.2	516000	(R)F/E|E|L|N|N/D/L/F R(K)	648.818	1296.62	0.0062	4.8	297801364
			2	15.79	15.79	79.3	44800	(K)D I L\L\L\D\V|A|P L T/L/G I/E T V/G G V/m T K(L)	1192.67	2368.34	15.9954	0.2	297801364
			2	15.05	10.36	78.7	162000	(R)T T/P S/Y/V/A/F/T D S E R(L)	737.351	1473.69	0.0095	6.5	18206367
			2	12.97	7.04	82.9	395000	(K)D A V\V|T|V|P A/Y/F N D/A Q R(Q)	833.417	1665.82	0.004	2.4	297801364
			2	12.92	12.92	70.5	374000	(R)V E/I|I|A|N/D/Q/G N R(T)	614.82	1228.63	0.0039	3.2	18206367
			3	12.48	12.48	63.7	41800	(K)D I L\L\L\D V/A|P L T L G I E/T/V/G/G V/m/T K(L)	795.451	2368.34	15.9989	1.7	297801364
			2	12.23	12.23	62.7	127000	(R)L/S/Q/E|E/I/D R(M)	495.25	989.49	0.0035	3.5	297801364
			2	12.06	12.06	64.1	126000	(K)N Q|V|A/M|N|P I N T V/F/D A K(R)	831.422	1661.83	0.0048	2.9	18206367
			2	11.14	5.41	63.6	412000	(K)L V/P/Y/Q|I/V N K(D)	537.324	1073.63	0.0056	5.2	297801364
			2	9.91	9.91	65.5	104000	(R)N S/L|E|T/Y V/Y/N m K(N)	689.327	1361.64	16.0051	7.4	74053614
3630	Q9LTX9.1	Arabidopsis thaliana	2	20.4	20.4	94.9	237000	(K)Q F|A|A|E|E/I|S/A/Q/V/L R(K)	731.388	1461.77	-0.0005	-0.3	75311568
			2	17.25	17.25	83.2	108000	(K)I E L S S L\T Q|T/N\M|S/L|P F I/T/A/T A D/G P K(H)	1268.16	2535.3	0.012	4.7	75311568
			2	16.49	16.49	74.1	258000	(K)F D\I|D|A|N/G/I/L/S/V/S A/S/D K(G)	826.412	1651.82	-0.0004	-0.3	75311568
			2	15.67	15.67	82.3	271000	(K)D I/D\E|V|I L|V|G|G/S T R(I)	687.368	1373.73	0.0014	1	75311568
			2	13.91	13.91	56.7	167000	(R)V/V/D|W|L|A|S/T F K(K)	583.318	1165.62	0.0031	2.7	75311568
			2	13.31	13.31	73.9	563000	(K)N Q|A|D|S|V|V/Y/Q/T E K(Q)	691.334	1381.66	0.0013	1	75311568
			2	13.11	13.11	75.2	73400	(K)I E L S/S\L T/Q|T\N m/S L|P F I/T/A T/A D/G P K(H)	1276.16	2535.3	16.007	4.8	75311568
			2	12.64	5.14	73.9	275000	(R)Q A/V|V|N|P E N T F/F/S V K(R)	790.408	1579.81	-0.0034	-2.1	75311568
			3	11.86	11.86	71	119000	(K)I E\L S S L T Q\T\N M/S L/P F I/T/A/T/A D/G P K(H)	845.773	2535.3	0.0031	1.2	75311568
			2	9.1	2.47	65.3	310000	(K)D E|G|I|D L/L K(D)	451.748	902.483	0.0056	6.2	75311568
3633	CAA42477.1	Raphanus sativus	2	23.33	23.33	94.9	482000	(R)G L/P\L E\V|I|S|N/G/Y/Q/I/S L/E/E/A R(R)	1044.55	2088.1	0.0044	2.1	21116
			2	21.22	13.67	99	575000	(R)V F D G Q\V|S|Q/G Q/L L/A|I|P Q/G F/S V V K(R)	1159.13	2317.26	0.0009	0.4	21116
			2	18.78	18.78	85.6	1960000	(K)T N/A|N|A|Q|I|N/T/L/A/G R(T)	672.359	1343.7	0.0079	5.9	21116
3638	XP_002862555.1	Arabidopsis lyrata	2	17.34	17.34	87.4	1640000	(K)I Y|S|F/G/G E/L|T|P N Q|P I/D K(H)	889.954	1778.9	0.004	2.2	297789101
		subsp. lyrata	2	14.75	14.75	77.7	4850000	(R)G G/A/G|L|E|V|V|Q\G K(V)	507.786	1014.56	0.0061	6	297789101
			2	10.51	10.51	51.5	1240000	(K)D L/D|A|Y/N/I V/D/Q K(W)	647.324	1293.63	0.0082	6.3	226427407
3640	P22953.3	Arabidopsis thaliana	2	25.75	25.75	100	1480000	(K)S I/N/P D E A\V|A|Y|G A|A/V|Q/G A/I/L/S/G E/G N E K(V)	1280.64	2560.25	0.0172	6.7	12643273
			2	24.03	24.03	94	369000	(K)V Q D L L L\L|D\V|T|P L/S L/G L E|T/A/G G V/m T T/L/I/Q R(N)	1541.86	3066.71	16.0022	2.4	12644165
			2	23.59	23.59	95.5	513000	(K)V Q D L L\L\L|D\V|T|P L/S/L/G L/E|T A/G G V/M T T L/I/Q R(N)	1533.86	3066.71	0.009	2.9	12644165
			3	21.81	21.81	89.2	850000	(K)V Q D\L L\L\L\D\V/T|P L S L G L E|T/A/G G/V/M/T/T/L/I/Q R(N)	1022.91	3066.71	0.0107	3.5	12644165
			2	20.33	20.33	81.5	6210000	(R)I I|N|E|P T A/A/A/I/A/Y/G L D K(K)	830.454	1659.89	0.0053	3.2	12643273
			2	19.2	15.07	85.1	7020000	(R)T T/P/S/Y/V/A/F/T/D/S E R(L)	737.348	1473.69	0.0035	2.4	12643273
			2	18.55	18.55	90	3390000	(K)Q F|A|A|E/E/I S/S M/V/L/I K(M)	783.416	1565.82	0.0008	0.5	12644165
			2	17.01	17.01	71.7	408000	(R)F/S|D|S|S/V Q|S/D|m K(L)	623.768	1230.53	15.9972	1.9	12643273
			2	16.72	16.72	83.1	1120000	(K)E Q V\F\S T Y/S D N/Q|P G V|L/I/Q/V/Y/E/G E R(A)	1329.65	2658.27	0.0153	5.8	12643273
			2	16.23	16.23	82.7	5510000	(R)E I|A|E|A|Y/L/G/V/T I K(N)	653.869	1306.72	0.0048	3.7	12643273
			2	16.15	16.15	86.6	5630000	(K)N Q|V|A|M|N|P I/N T/V/F/D A K(R)	831.42	1661.83	0.0022	1.3	18206367
			2	16.05	16.05	79.1	53200	(R)T L S S T A Q\T T I/E I|D/S L/F/E/G I/D F Y/S/A/L T R(A)	1490.25	2979.48	0.0074	2.5	2655420
			3	15.73	15.73	75	78900	(R)T L S S T A Q\T T I E\I D S\L/F/E/G/I/D/F/Y/S/A L/T R(A)	993.835	2979.48	0.0068	2.3	2655420
			2	15.39	15.39	82.4	11400000	(R)V E|I|I|A|N/D/Q/G N R(T)	614.818	1228.63	0.0005	0.4	12643273
			2	15.22	15.22	82.3	1240000	(K)Q F|A|A/E|E|I S/S m V/L/I K(M)	791.415	1565.82	15.998	1.9	12644165
			2	15.22	15.22	67.1	6070000	(K)V/Q/Q|L|L|Q/D/F/F/N G K(E)	718.879	1436.75	-0.0023	-1.6	12643273
			2	14.96	9.99	86.1	4190000	(K)D A/G\V|I|A|G/L|N/V/M R(I)	608.332	1215.65	0.0045	3.7	12643273
			2	14.54	8.48	70.8	3960000	(R)F/E|E|L|N/M/D/L/F R(K)	657.316	1313.62	0.0059	4.5	12643273
			2	13.63	8.08	83.4	1950000	(K)D A G\V|I|A|G/L|N V/m R(I)	616.327	1215.65	15.9959	0.8	12643273
			2	12.07	12.07	86.1	7270000	(K)N A V|V|T|V|P A Y/F N D/S Q R(Q)	840.92	1680.83	-0.0019	-1.1	12643273
			2	11.66	11.66	73.8	1630000	(R)F E|E|L/N/m/D/L/F R(K)	665.315	1313.62	16.0039	6.7	12643273
			2	11.19	11.19	75.7	1310000	(R)I I/N\E|P T A/A/A I/A Y G L D/K K(A)	894.498	1787.99	-0.0017	-0.9	12643273
			2	10.93	10.93	55.2	338000	(R)L/S/Q/E/E/I/D R(M)	495.251	989.49	0.0041	4.2	18206379
			2	9.83	9.83	63.5	1470000	(R)F/S|D|S|S/V Q/S D/M K(L)	615.774	1230.53	0.0098	8	12643273
3648	O23733.1	Brassica juncea	2	17.96	17.96	80.6	344000	(K)I D G\F/V/S/G I|G/T/G G T/I/T/G A/G K(Y)	854.448	1707.89	-0.0015	-0.9	11131561
			2	16.43	16.43	83	378000	(R)Y/L|S|T/V|L|F/D/A T R(K)	643.347	1285.68	0.0076	5.9	11131561
			2	15.09	15.09	74.6	313000	(K)L I/I|T|M|P A/S M S V/E R(R)	724.389	1447.77	0.0066	4.6	11131561
			2	12.82	12.82	81.6	326000	(K)L F|V|A|V|F/P S F G E R(Y)	684.87	1368.73	0.0023	1.7	11131561
3651	Q9LKR3.1	Arabidopsis thaliana	2	20.93	20.93	86.9	107000	(K)D I L\L\L|D|V|A|P L/T/L/G I/E T V/G/G V/M T K(L)	1184.68	2368.34	0.0026	1.1	18206379
			2	17.61	17.61	85.2	355000	(K)S Q/I|D\E|I|V|L|V|G/G/S T R(I)	737.401	1473.79	0.0034	2.3	18206379
			2	13.44	13.44	76.5	43600	(K)D I L L\L\D\V|A|P L T\L/G I/E/T V/G G V/m T K(L)	1192.67	2368.34	15.998	1.3	18206379
			3	11.52	11.52	69.1	79700	(K)D I\L\L\L\D V\A\P L T L/G I/E T/V/G/G V M T K(L)	790.12	2368.34	0.0062	2.6	18206379
			2	10.46	10.46	72.2	44700	(K)N G/H\V|E/I|I/A/N/D Q G N R(I)	768.881	1536.75	0.0042	2.7	18206379
			2	9.87	6.44	73.3	339000	(K)D A G\V|I|A|G L/N V/A R(I)	578.332	1155.65	0.0091	7.9	18206379
			2	9.4	4.15	81.2	156000	(K)D A V\V|T|V/P A Y F N D/A Q R(Q)	833.417	1665.82	0.003	1.8	18206379
3654	CAA42477.1	Raphanus sativus	2	23.78	23.78	89.5	15900000	(R)G L/P L E|V|I|S|N/G Y/Q/I/S/L/E/E/A R(R)	1044.55	2088.1	-0.0016	-0.8	21116
			2	18.41	12.86	96.1	15400000	(R)V F D G Q\V|S|Q G Q/L L/A|I|P Q/G F/S V V K(R)	1159.13	2317.26	-0.0047	-2	21116
			2	11.39	11.39	69.4	1140000	(K)F N T\I/E/T/T L T H S S/G|P A/S\Y\G(-)	941.946	1882.88	0.0028	1.5	21116
			2	11	11	82.1	527000	(K)T N A N/A/Q/I/N/T/L/A/G R(T)	672.35	1343.7	-0.0091	-6.8	21116
3660	CAA42477.1	Raphanus sativus	2	22.89	22.89	91.5	6480000	(R)G L/P L E|V|I|S|N/G Y/Q/I/S L/E/E/A R(R)	1044.55	2088.1	0.0038	1.8	21116
			2	21.18	14.2	97	6370000	(R)V F D G Q\V|S/Q G Q/L L/A|I|P Q/G F/S V/V K(R)	1159.13	2317.26	0.0059	2.5	21116
			2	19.27	19.27	85	33000000	(K)T N/A|N|A|Q|I|N/T/L/A/G R(T)	672.358	1343.7	0.0065	4.9	21116
			2	13.51	13.51	80.5	5930000	(K)T N A|N/A|Q/I/N/T/L/A/G R(T)	672.358	1343.7	0.0057	4.3	21116
3683	Q9SE60.1	Arabidopsis thaliana	2	16.68	12.17	80.5	257000	(K)E I|I/Q|P/T I/V/D/P A S F K(V)	779.431	1557.85	0.002	1.3	297824415
			2	12.84	12.84	77.1	75400	(K)S A I G\I|L|M|N/L/G L/I/D E S K(I)	837.461	1673.91	0.0001	0.1	75313342
			2	11.84	11.84	70	199000	(K)T E|D|G\V|E/N L/F/E R(M)	654.812	1308.61	0.0107	8.2	75313342
			2	10.66	10.66	61.6	189000	(K)L Q|Q|E|W/V|V|P\L K(S)	620.363	1239.71	0.0099	8	75313342
			2	10.64	6.97	70	141000	(K)A F|P/S/I|T/Y/M A V N K(S)	671.352	1341.69	0.01	7.4	75313342
1843	Q42546.1	Arabidopsis thaliana	2	18.57	18.57	79.3	1180000	(K)Y L|D|L|D|T/G I|I/V/A/N E K(L)	782.417	1563.83	-0.0005	-0.3	3913518
			2	10.11	10.11	72.1	1430000	(R)G D|G\A|I/Y L/R(F)	432.734	864.457	0.0027	3.2	3913518
3344	Q9ZVF3.1	Arabidopsis thaliana	2	21.92	21.92	100	2560000	(R)G/L|E/G/H|V|m/E Q|L|K(V)	628.818	1240.63	15.9941	-0.7	21542149
			2	18.12	18.12	81.2	5350000	(R)G L|E/G/H|V|M/E\Q|L|K(V)	620.825	1240.63	0.0069	5.6	21542149
			2	13.26	3.55	94	4590000	(K)T/V|T|F/R(V)	312.18	623.351	0.0016	2.5	75216655
			2	10.49	3.38	93.1	7400000	(K)T/V|T/F/R(V)	312.18	623.351	0.0018	2.9	75216655

## Sheet: Foglio3
Validation	#	Filename	z	Score	Fwd-Rev	SPI	Spectrum	Sequence Map	m/z	MH+	MH+	MH+	Accession	category	function	Protein Name
category					Score	(%)	Intensity		Measured	Matched	Mass Shift	Error	#
									(Da)	(Da)	(Da)	(ppm)
VR	1	R3667.0762.0797.2	2	15.09	15.09	80.7	3260000	(K)I/H|E|N|I|D|D|P E R(S)	619.297	1237.58	0.0052	4.2	75268099			RecName: Full=12S seed storage protein CRU2; AltName: Full=Cruciferin 2; Short=AtCRU2; AltName: Full=Legumin-type globulin storage protein CRU2; Contains: RecName: Full=12S seed storage protein CRU2 alpha chain; AltName: Full=12S seed storage protein CRU2 acidic chain; Contains: RecName: Full=12S seed storage protein CRU2 beta chain; AltName: Full=12S seed storage protein CRU2 basic chain; Flags:…
1 Files listed.
